# Supplementary material for: Statistical Properties Demand as Much Attention as Object Features
Source: PLoS One. 2015 Aug 21;10(8):e0131191. doi: 10.1371/journal.pone.0131191 (PMC4546565; doi:10.1371/journal.pone.0131191)
Supplement: S1 Data — (XLSX) [file pone.0131191.s001.xlsx]

## Sheet: Sheet1
			Color (Object Feature) - Orientation (Object Feature)	Color (Object Feature) - Orientation (Object Feature)	Color (Object Feature) - Orientation (Object Feature)	Color (Object Feature) - Orientation (Object Feature)	Color (Object Feature) - Orientation (Statistical Property)	Color (Object Feature) - Orientation (Statistical Property)	Color (Object Feature) - Orientation (Statistical Property)	Color (Object Feature) - Orientation (Statistical Property)	Color (Statistical Property) - Orientation (Object Feature)	Color (Statistical Property) - Orientation (Object Feature)	Color (Statistical Property) - Orientation (Object Feature)	Color (Statistical Property) - Orientation (Object Feature)	Color (Statistical Property) - Orientation (Statistical Property)	Color (Statistical Property) - Orientation (Statistical Property)	Color (Statistical Property) - Orientation (Statistical Property)	Color (Statistical Property) - Orientation (Statistical Property)
	Average Accuracy(%)		Orientation Task (Post-cue)	Orientation Task (Pre-cue)	Color Task(Post-cue)	Color Task (Pre-cue)	Orientation Task (Post-cue)	Orientation Task (Pre-cue)	Color Task(Post-cue)	Color Task (Pre-cue)	Orientation Task (Post-cue)	Orientation Task (Pre-cue)	Color Task(Post-cue)	Color Task (Pre-cue)	Orientation Task (Post-cue)	Orientation Task (Pre-cue)	Color Task(Post-cue)	Color Task (Pre-cue)
Excluded (Floor effect)	49.4428		54.1667	47.5	71.875	47.5	35	50	42.5	52.5	28.125	57.5	41.6667	57.5	56.4103	47.5	46.3415	55
Excluded (Floor effect)	50.1832		41.0256	45	51.2195	57.5	46.3415	57.5	61.5385	35	51.2821	47.5	39.0244	55	50	62.5	50	52.5
Excluded (Floor effect)	51.488		63.8889	47.5	40.9091	47.5	54.2857	40	57.7778	52.5	59.4595	47.5	65.1163	37.5	57.4468	57.5	42.4242	52.5
Excluded (Floor effect)	51.5937		48.3871	57.5	53.0612	50	63.0435	45	58.8235	55	42.1053	60	52.381	45	37.1429	57.5	55.5556	45
Excluded (Floor effect)	52.6754		53.4884	55	59.4595	55	41.8605	57.5	56.7568	55	40.4255	50	57.5758	45	55.2632	50	40.4762	70
Excluded (Floor effect)	54.9459		51.4286	55	53.3333	57.5	55	75	60	47.5	48.7179	52.5	78.0488	45	47.3684	55	45.2381	52.5
Excluded (Floor effect)	56.4619		61.3636	67.5	69.4444	52.5	46.1538	62.5	50	52.5	37.5	45	52.5	67.5	51.4286	72.5	60	55
Excluded (Floor effect)	57.225		45.2381	60	52.6316	52.5	70.2703	52.5	60.4651	67.5	52.5	40	55	62.5	54.3478	60	67.6471	62.5
Excluded (Floor effect)	57.9781		54.0541	70	46.5116	40	77.1429	77.5	40	52.5	62.8571	67.5	46.6667	52.5	68.75	77.5	41.6667	52.5
Excluded (Floor effect)	58.2209		80	52.5	45	55	71.7949	57.5	43.9024	72.5	69.7674	67.5	45.9459	52.5	51.2821	57.5	46.3415	62.5
Excluded (Floor effect)	58.6877		52.6316	62.5	73.8095	72.5	31.8182	62.5	61.1111	62.5	57.5	55	62.5	70	48.7179	45	63.4146	57.5
	60.0938		67.5	62.5	55	42.5	62.8571	62.5	62.2222	42.5	70.7317	75	53.8462	62.5	63.8889	80	45.4545	52.5
	61.0365		54.1667	50	59.375	75	43.4783	62.5	67.6471	75	64.2857	80	52.6316	50	55	70	52.5	65
	61.4571		68.4211	67.5	50	62.5	58	62.5	66.6667	57.5	58.6957	67.5	67.6471	65	43.2432	65	58.1395	65
	61.5738		58.8235	60	58.6957	72.5	68.5714	77.5	48.8889	60	72.5	62.5	30	62.5	61.1111	70	59.0909	62.5
	61.7023		69.4444	75	54.5455	57.5	53.6585	57.5	51.2821	57.5	75.8621	80	56.8627	45	69.4444	62.5	63.6364	57.5
	61.7499		69.0476	75	55.2632	70	57.5758	57.5	46.8085	62.5	54.1667	85	50	70	61.5385	72.5	56.0976	45
	61.924		53.8462	67.5	73.1707	60	51.2195	55	61.5385	60	53.4884	62.5	64.8649	57.5	64.8649	72.5	62.7907	70
	62.2026		76.3158	90	42.8571	60	70.2703	80	39.5349	52.5	84.2105	72.5	38.0952	50	58.3333	75	65.625	40
	62.5639		76.9231	70	51.2195	57.5	62.8571	77.5	53.3333	62.5	61.5385	75	46.3415	65	66.6667	70	57.1429	47.5
	62.6301		76.3158	70	64.2857	52.5	69.2308	57.5	56.0976	50	66.6667	87.5	59.0909	67.5	50	65	57.8947	52.5
	62.6629		80.9524	77.5	65.7895	55	63.6364	62.5	38.8889	57.5	68.4211	72.5	57.1429	60	57.8947	55	52.381	77.5
	63.1254		65.7895	72.5	42.8571	62.5	70	65	50	67.5	59.5238	77.5	57.8947	65	73.8095	57.5	52.6316	70
	63.3232		87.5	92.5	52.0833	67.5	65.2174	70	50	40	56.25	77.5	41.6667	55	70.4545	72.5	50	65
	63.3503		73.6842	92.5	57.1429	80	51.4286	55	55.5556	55	74.2857	87.5	46.6667	55	55.5556	52.5	54.2857	67.5
	63.4268		65.7143	62.5	68.8889	57.5	57.1429	55	44.7368	77.5	63.6364	50	66.6667	80	63.0435	77.5	50	75
	63.6026		69.0476	65	47.3684	77.5	64.5833	65	68.75	65	71.7949	57.5	56.0976	60	62.5	65	57.5	65
	63.6315		71.4286	62.5	60.5263	65	62.7907	77.5	48.6486	55	61.5385	72.5	73.1707	60	70	62.5	50	65
	63.6649		72.9167	82.5	53.125	52.5	74.359	75	53.6585	45	67.3077	90	60.7143	57.5	55.814	75	43.2432	60
	63.9148		57.1429	80	51.6129	62.5	51.1111	70	74.2857	57.5	57.1429	70	68.8889	67.5	62.1622	65	62.7907	65
	64.2037		59.5238	77.5	65.7895	72.5	50	47.5	68.1818	80	82.6087	72.5	52.9412	60	45.7143	52.5	80	60
	64.3568		62.2222	62.5	68.5714	67.5	62.8571	70	60	62.5	57.5758	80	57.4468	65	59.0909	52.5	69.4444	72.5
	65.3493		60.6061	77.5	57.4468	77.5	56.8182	65	58.3333	70	66.6667	67.5	54.2857	75	56.8627	60	62.069	80
	65.3678		66.6667	62.5	57.8947	65	57.5758	70	59.5745	80	75	77.5	63.6364	65	64.5161	60	51.0204	70
	65.6677		81.3953	87.5	59.4595	70	59.5238	82.5	42.1053	60	73.1707	72.5	56.4103	60	69.7674	72.5	51.3514	52.5
	65.9187		69.2308	75	63.4146	60	60.9756	52.5	66.6667	80	71.4286	60	71.0526	60	62.1622	65	69.7674	67.5
	66.2137		55.2632	85	57.1429	52.5	56.4103	85	51.2195	55	69.7674	67.5	78.3784	72.5	68.1818	62.5	80.5556	62.5
	66.2741		61.9048	62.5	81.5789	90	47.3684	42.5	83.3333	87.5	64.5161	50	59.1837	72.5	62.5	52.5	62.5	80
	66.6802		78.9474	95	64.2857	67.5	64.1026	60	65.8537	77.5	83.871	90	44.898	52.5	59.0909	42.5	58.3333	62.5
	66.7559		86.6667	85	68.5714	50	70	65	50	60	81.5789	82.5	54.7619	67.5	68.1818	67.5	58.3333	52.5
	66.9906		65	77.5	65	67.5	54.2857	67.5	51.1111	72.5	68	82.5	50	70	66.6667	85	54.2857	75
	67.0021		64.7059	65	84.7826	80	56.0976	65	74.359	62.5	65.7143	85	51.1111	65	50	65	55.2632	82.5
	67.2526		71.4286	65	65.7895	72.5	69.0476	67.5	52.6316	70	79.1667	57.5	68.75	65	59.4595	67.5	69.7674	75
	67.2891		84.0909	92.5	50	67.5	48.6486	67.5	72.093	62.5	90.2439	90	46.1538	70	57.5758	57.5	55.3191	65
	67.6396		85.7143	87.5	60.5263	70	71.7949	77.5	60.9756	60	76.7442	87.5	51.3514	65	68.1818	62.5	44.4444	52.5
	67.701		65	65	77.5	72.5	57.1429	55	81.5789	67.5	58.3333	72.5	68.1818	75	67.3913	57.5	70.5882	72.5
	67.7262		87.5	77.5	55	82.5	65	62.5	57.5	65	85	77.5	62.5	57.5	64.7059	60	73.913	50
	67.7957		75	80	67.5	67.5	55.5556	52.5	65.9091	65	94	90	46.6667	65	69.0476	65	71.0526	55
	67.9475		63.2653	72.5	64.5161	70	58.1395	65	64.8649	67.5	56.0976	70	61.5385	82.5	68.1818	85	55.5556	82.5
	68.0199		68.4211	80	66.6667	67.5	60.9756	75	76.9231	75	64.5161	47.5	69.3878	77.5	60	62.5	71.4286	65
	68.0253		86.4865	85	74.4186	62.5	67.5	62.5	65	67.5	75	72.5	75	62.5	62.5	60	57.5	52.5
	68.4364		65.1163	82.5	51.3514	85	78.3784	67.5	69.7674	72.5	63.0435	75	64.7059	70	54.2857	52.5	73.3333	70
	68.7694		86.8421	87.5	54.7619	60	52.2727	75	55.5556	60	72.2222	92.5	61.3636	65	66.6667	72.5	65.625	72.5
	69.0392		80	80	60	57.5	68.1818	85	58.3333	65	76.3158	75	59.5238	62.5	83.7838	77.5	53.4884	62.5
	69.1864		68.2927	85	74.359	82.5	51.2821	45	78.0488	85	65	65	65	70	65	62.5	72.5	72.5
	69.3012		66.6667	85	68.75	75	69.0476	57.5	60.5263	75	80.9524	80	76.3158	57.5	60.7843	75	48.2759	72.5
	69.727		84.4444	77.5	57.1429	70	65.625	82.5	68.75	45	88.3721	92.5	45.9459	60	73.6842	82.5	66.6667	55
	69.8712		83.3333	92.5	62.5	60	60	80	60	60	76.1905	72.5	39.4737	80	52.6316	75	73.8095	90
	69.9315		81.8182	75	72.3404	75	57.1429	70	65.7895	65	73.6842	87.5	64.2857	72.5	67.6471	67.5	58.6957	65
	70.2105		69.2308	75	58.5366	77.5	68.4211	72.5	64.2857	77.5	79.1667	75	65.625	57.5	76.3158	75	64.2857	67.5
	70.6448		72.973	80	67.4419	82.5	62.1622	77.5	72.093	82.5	67.3077	80	64.2857	55	54.3478	72.5	64.7059	75
	70.705		86.3636	82.5	50	65	75	80	50	75	84.7826	82.5	52.9412	67.5	66.6667	77.5	60.5263	75
	70.9436		73.1707	90	58.9744	75	61.7021	65	66.6667	77.5	76.9231	95	63.4146	60	68.8889	77.5	62.8571	62.5
	71.1508		70.2703	87.5	81.3953	85	60	75	73.3333	75	72.7273	75	38.2979	77.5	58.9744	77.5	63.4146	67.5
	71.1803		72.7273	77.5	63.8298	80	72.2222	60	65.9091	72.5	66.6667	82.5	72.7273	75	59.5745	65	72.7273	80
	71.7842		72.2222	85	72.7273	75	60.8696	77.5	61.7647	70	76.5957	87.5	69.697	72.5	65.3846	67.5	64.2857	70
	71.8391		78.5714	87.5	71.0526	87.5	72.2222	72.5	70.4545	75	64.5833	72.5	59.375	62.5	74	57.5	76.6667	67.5
	72.0686		70.2128	77.5	54.5455	72.5	90.625	72.5	60.4167	65	83.3333	70	60	65	80.5556	85	65.9091	80
	72.4906		76.7442	80	72.973	77.5	71.1111	72.5	74.2857	67.5	73.1707	77.5	69.2308	75	64.1026	72.5	70.7317	65
	72.8448		69.7674	85	51.3514	62.5	58	77.5	63.3333	67.5	71.7949	82.5	65.8537	82.5	93.75	85	66.6667	82.5
	72.9573		82.3529	77.5	76.087	85	56.25	70	83.3333	80	64.1026	77.5	60.9756	65	65.9574	72.5	75.7576	75
	72.9584		87.8788	97.5	68.0851	65	52.6316	75	61.9048	62.5	87.8788	77.5	55.3191	75	63.6364	82.5	75	80
	72.978		75.6757	77.5	67.4419	75	69.7674	70	56.7568	60	73.1707	90	74.359	75	77.1429	80	73.3333	72.5
	73.2772		65.2174	80	61.7647	75	57.5758	65	68.0851	70	75	92.5	66.6667	87.5	71.875	80	81.25	75
	73.6256		58.9744	90	73.1707	82.5	66.6667	55	75.6098	90	60.4651	80	78.3784	80	51.1628	75	81.0811	80
	74.0934		64.7059	87.5	80.4348	82.5	56.4103	70	75.6098	90	50	67.5	86.6667	85	62.5	50	91.6667	85
	74.2586		72.973	75	67.4419	72.5	60.9756	87.5	84.6154	75	61.9048	65	94.7368	77.5	61.7021	65	78.7879	87.5
	74.3118		97.3684	85	76.1905	77.5	69.697	80	70.2128	75	75.6098	87.5	56.4103	67.5	76.7442	77.5	56.7568	60
	74.3189		87.1795	92.5	56.0976	67.5	72.5	85	62.5	52.5	67.4419	75	70.2703	77.5	83.7209	82.5	91.8919	65
	74.5186		87.8049	95	64.1026	77.5	69.7674	77.5	78.3784	75	86.3636	87.5	55.5556	70	53.6585	72.5	66.6667	75
	74.6385		81.8182	92.5	69.4444	65	89.7436	87.5	63.4146	75	57.1429	67.5	64.4444	82.5	81.8182	65	63.8889	87.5
	74.9959		69.4444	92.5	77.2727	70	63.8889	70	75	72.5	84.0909	87.5	63.8889	75	68.5714	65	77.7778	87.5
	75.1409		73.3333	85	51.4286	70	70.2703	87.5	74.4186	67.5	88.8889	87.5	72.7273	62.5	65.9091	77.5	77.7778	90
	75.3926		81.5789	85	57.1429	80	64.1026	80	60.9756	70	60	62.5	80	90	85.3659	82.5	84.6154	82.5
	75.4078		78.0488	70	82.0513	75	65.7895	60	71.4286	72.5	88.8889	80	71.4286	92.5	68.8889	80	80	70
	75.5435		72.7273	77.5	87.234	65	55.102	70	80.6452	80	78.5714	70	81.5789	92.5	63.4146	72.5	76.9231	85
	75.5642		81.8182	85	72.2222	77.5	65.2174	75	70.5882	67.5	83.3333	85	61.3636	75	75.5556	82.5	71.4286	80
	75.6903		82.0513	92.5	68.2927	82.5	67.3913	72.5	64.7059	65	79.5455	82.5	72.2222	82.5	73.8095	77.5	60.5263	87.5
	75.6924		63.6364	85	72.2222	87.5	68.5714	62.5	64.4444	85	70.2703	92.5	72.093	77.5	69.2308	75	75.6098	90
	75.8143		80	95	68.5714	82.5	87.8049	90	61.5385	65	66.6667	80	72.7273	72.5	76.3158	80	61.9048	72.5
	75.8999		58.8235	87.5	67.3913	77.5	86.4865	95	53.4884	72.5	70.2703	72.5	83.7209	87.5	60.5263	82.5	76.1905	82.5
	75.9538		85.2941	90	73.913	77.5	50	77.5	69.5652	67.5	75.6098	92.5	84.6154	80	56.8182	72.5	69.4444	92.5
	76.0267		90.4762	85	63.1579	77.5	83.3333	85	50	65	86.0465	82.5	64.8649	67.5	82.3529	90	58.6957	85
	76.08		67.4419	82.5	67.5676	75	72.7273	75	75	75	79.0698	70	72.973	77.5	70	92.5	80	85
	76.3154		82.9268	80	66.6667	70	85	92.5	67.5	77.5	69.2308	67.5	65.8537	75	86.9565	85	79.4118	70
	76.4616		75	85	86.1111	67.5	63.8889	75	63.6364	75	86.4865	85	72.093	77.5	78.3784	82.5	62.7907	87.5
	76.7276		91.1765	87.5	89.1304	85	48.7179	70	78.0488	72.5	88	95	60	67.5	72.7273	60	72.3404	90
	76.783		78.3784	72.5	79.0698	82.5	52.9412	70	76.087	77.5	74.4186	87.5	83.7838	80	70.5882	77.5	78.2609	87.5
	76.8813		90.2439	70	87.1795	92.5	75	77.5	75	85	64.7059	82.5	71.7391	67.5	62.1622	65	79.0698	85
	77.1956		84.2105	82.5	83.3333	72.5	78.5714	80	57.8947	47.5	82.7586	75	84.3137	82.5	88.3721	90	75.6757	70
	77.6526		81.5789	77.5	71.4286	82.5	62.7907	85	75.6757	70	82.3529	75	78.2609	87.5	83.7838	65	79.0698	85
	77.8799		82.8571	90	80	70	70.5882	75	84.7826	80	97.2973	92.5	60.4651	80	66.6667	67.5	68.4211	80
	78.0455		80.4348	95	76.4706	80	68.4211	72.5	66.6667	72.5	80.9524	100	71.0526	75	73.8095	82.5	68.4211	85
	78.226		97.2973	77.5	76.7442	70	75	80	70.4545	80	80.4878	82.5	74.359	82.5	64.1026	87.5	73.1707	80
	78.36		83.3333	85	84.2105	87.5	78.2609	75	76.4706	72.5	94.2857	82.5	62.2222	72.5	81.3953	65	81.0811	72.5
	78.4388		80	82.5	65	80	86.4865	90	74.4186	80	73.3333	85	66	80	71.7949	77.5	80.4878	82.5
	78.5271		84.7826	87.5	97.0588	87.5	56.8627	67.5	82.7586	95	80.4878	87.5	61.5385	77.5	59.5238	80	68.4211	82.5
	78.5518		91.6667	92.5	65.625	62.5	75.6757	87.5	53.4884	62.5	88.8889	80	81.8182	92.5	88	77.5	66.6667	90
	78.635		85.7143	82.5	80	65	87.8788	77.5	72.3404	70	88.5714	87.5	71.1111	72.5	84.2105	75	83.3333	75
	78.8947		85.2941	95	78.2609	72.5	75.7576	70	68.0851	62.5	95	95	67.5	75	82.0513	75	85.3659	80
	78.9321		86.3636	95	80.5556	75	71.0526	75	64.2857	85	85	80	82.5	77.5	79.5455	87.5	61.1111	77.5
	79.0294		74.359	87.5	70.7317	82.5	72.093	75	72.973	85	84.8485	95	72.3404	85	78.5714	67.5	71.0526	90
	79.1931		85.1064	87.5	75.7576	80	77.0833	75	84.375	77.5	72.093	92.5	70.2703	80	75.6098	80	71.7949	82.5
	79.2117		73.8095	82.5	76.3158	82.5	76.3158	72.5	78.5714	77.5	90.625	85	68.75	72.5	74.4186	82.5	81.0811	92.5
	79.2676		85.3659	92.5	69.2308	65	81.5789	92.5	66.6667	55	93.4783	90	70.5882	80	90.6977	85	75.6757	75
	79.2888		95.2381	90	78.9474	77.5	75	75	75	57.5	85.1064	90	75.7576	87.5	60	67.5	88.5714	90
	79.324		65.8537	70	87.1795	85	77.7778	75	80	75	74.4186	65	83.7838	85	82.9268	77.5	89.7436	95
	79.3746		74.1935	90	81.6327	85	60	75	91.4286	87.5	78.5714	92.5	73.6842	80	66.6667	77.5	76.3158	80
	79.5049		77.7778	85	79.5455	87.5	61.2903	85	73.4694	72.5	64.7059	82.5	84.7826	87.5	81.5789	87.5	71.4286	90
	79.6775		78.9474	97.5	71.4286	95	78.7879	75	74.4681	92.5	86.0465	80	78.3784	82.5	64.8649	67.5	74.4186	77.5
	79.9264		78.9474	80	78.5714	80	63.6364	82.5	72.2222	67.5	77.7778	90	85.7143	87.5	81.0811	67.5	88.3721	97.5
	80.0325		90.9091	77.5	77.7778	92.5	61.1111	80	86.3636	77.5	84.0909	85	80.5556	82.5	64.1026	77.5	75.6098	87.5
	80.1783		78.5714	77.5	78.9474	82.5	71.4286	77.5	84.4444	80	74.359	85	92.6829	87.5	75.6757	70	76.7442	90
	80.2077		82.6087	92.5	70.5882	67.5	78.7879	80	82.9787	82.5	83.3333	80	75	80	71.7949	92.5	70.7317	92.5
	80.3061		88.3721	87.5	67.5676	85	75.6098	82.5	71.7949	85	76.3158	90	78.5714	80	80	85	66.6667	85
	80.4044		91.4286	90	62.2222	90	84.7826	82.5	82.3529	80	83.7838	90	55.814	82.5	72.2222	87.5	61.3636	90
	80.4054		80.6452	95	79.5918	82.5	78.4314	85	82.7586	70	84.6154	95	75.6098	87.5	70.7317	77.5	64.1026	77.5
	80.4372		82.0513	90	56.0976	80	71.4286	80	57.7778	67.5	97.4359	97.5	92.6829	87.5	82.6087	75	79.4118	90
	80.5449		92.3077	87.5	68.2927	75	76.1905	90	71.0526	67.5	82.9787	90	84.8485	82.5	69.697	82.5	80.8511	87.5
	80.6002		75.7576	87.5	85.1064	87.5	71.1111	87.5	82.8571	85	76.3158	77.5	73.8095	82.5	66.6667	90	82.9787	77.5
	80.8646		83.3333	87.5	65.7895	82.5	82.9268	77.5	61.5385	77.5	95.122	95	84.6154	90	71.4286	77.5	81.5789	80
	81.2832		73.1707	87.5	89.7436	82.5	63.4146	72.5	89.7436	85	83.7209	90	89.1892	80	88.3721	67.5	75.6757	82.5
	81.3787		81.25	80	78.125	72.5	81.0811	77.5	81.3953	67.5	83.7209	87.5	86.4865	90	85	80	82.5	87.5
	81.3935		88.8889	92.5	68.1818	82.5	74.4681	87.5	75.7576	75	90	95	70	67.5	85	90	82.5	77.5
	81.4744		72.2222	82.5	77.2727	90	81.3953	70	83.7838	92.5	71.4286	85	92.1053	72.5	81.3953	82.5	86.4865	82.5
	81.7778		87.5	82.5	77.5	75	62.1622	82.5	90.6977	82.5	83.3333	82.5	84.375	97.5	71.4286	77.5	78.9474	92.5
	81.804		92.8571	85	81.5789	80	82.0513	82.5	80.4878	75	85.4167	100	71.875	80	69.2308	90	85.3659	67.5
	81.925		84.6154	85	80.4878	92.5	75.6757	77.5	93.0233	97.5	85.3659	92.5	79.4872	77.5	58.9744	80	73.1707	77.5
	81.9383		83.3333	75	86.8421	87.5	75.6757	75	88.3721	90	75	87.5	77.2727	77.5	73.6842	82.5	83.3333	92.5
	82.137		91.6667	95	77.2727	85	81.5789	72.5	85.7143	87.5	91.1765	87.5	69.5652	90	72.973	65	76.7442	85
	82.401		91.1765	95	67.3913	80	73.6842	82.5	80.9524	67.5	78.5714	87.5	89.4737	80	76.9231	80	90.2439	97.5
	82.8949		94.4444	95	75	92.5	95	85	67.5	82.5	80.9524	87.5	68.4211	80	90	87.5	70	75
	83.0114		84.375	82.5	75	75	72.5	77.5	82.5	80	83.7838	95	88.3721	90	70.2128	82.5	93.9394	95
	83.1902		88.8889	92.5	84.0909	92.5	73.6842	77.5	78.5714	92.5	94.7368	90	78.5714	70	72.5	85	82.5	77.5
	83.2147		89.5833	82.5	75	77.5	72.7273	87.5	74.4681	90	90.6977	80	86.4865	90	78.0488	87.5	76.9231	92.5
	83.3242		86.1111	90	84.0909	87.5	78.9474	82.5	80.9524	80	89.4737	80	76.1905	90	77.7778	90	77.1429	82.5
	83.3762		91.3043	90	85.2941	87.5	76.3158	82.5	80.9524	77.5	83.7209	85	70.2703	90	77.2727	82.5	88.8889	85
	83.4193		89.7436	92.5	87.8049	80	85.4167	90	71.875	67.5	87.8788	92.5	80.8511	92.5	82.6087	75	73.5294	85
	83.5184		86.4865	90	86.0465	92.5	89.4737	82.5	85.7143	90	73.6842	90	73.8095	82.5	86.4865	97.5	72.093	57.5
	83.79		85.7143	95	73.0769	82.5	78.5714	92.5	68.4211	80	76.7442	82.5	86.4865	87.5	87.7551	92.5	83.871	87.5
	83.9102		88.3721	97.5	75.6757	82.5	75	95	65.9091	62.5	92.5	87.5	87.5	85	87.1795	92.5	82.9268	85
	84.1207		88.8889	90	81.8182	82.5	76.4706	95	84.7826	75	93.617	82.5	78.7879	87.5	93.4783	85	70.5882	80
	84.2129		92.6829	95	79.4872	75	71.0526	97.5	80.9524	82.5	87.1795	92.5	90.2439	77.5	81.8182	72.5	91.4894	80
	84.2603		85.7143	92.5	89.4737	82.5	94.8718	92.5	82.9268	90	75.6098	97.5	66.6667	77.5	76.1905	75	84.2105	85
	84.2697		86.0465	87.5	83.7838	87.5	80	95	84.4444	85	77.2727	85	75	87.5	79.5455	95	72.2222	87.5
	84.5432		84.2105	95	92.8571	87.5	68.1818	77.5	86.1111	82.5	79.4872	80	100	95	63.8889	70	95.4545	95
	84.7087		91.3043	100	85.2941	90	78.9474	92.5	90.4762	90	81.8182	95	72.2222	77.5	65.8537	85	76.9231	82.5
	84.752		87.5	80	80	87.5	89.3617	87.5	84.8485	87.5	86.4865	87.5	81.3953	87.5	77.2727	72.5	91.6667	87.5
	84.8489		75.6757	87.5	88.3721	87.5	76.7442	90	78.3784	87.5	82.8571	85	88.8889	92.5	75	87.5	91.6667	82.5
	84.8803		95.3488	97.5	89.1892	85	60.5263	87.5	90.4762	90	83.3333	87.5	84.2105	90	67.5	87.5	77.5	85
	84.9363		82.8571	90	88.8889	85	82.0513	80	92.6829	95	67.5	77.5	87.5	90	85	85	87.5	82.5
	85.0603		91.8919	95	76.7442	87.5	77.0833	87.5	87.5	82.5	72.093	90	86.4865	80	81.25	90	85.4167	90
	85.16		77.7778	85	100	97.5	55.2632	82.5	88.0952	97.5	87.1795	97.5	82.9268	90	70.2703	77.5	86.0465	87.5
	85.1843		81.0811	90	86.0465	95	80.4878	80	84.6154	87.5	87.5	90	82.5	87.5	66.6667	80	96.5517	87.5
	85.1967		88.8889	92.5	81.8182	85	75.7576	87.5	80.8511	87.5	94.5946	95	79.0698	80	76.9231	90	90.2439	77.5
	85.2839		87.8049	92.5	82.0513	82.5	86.6667	90	71.4286	77.5	80	92.5	89.0909	90	75	97.5	90	80
	85.2896		91.4286	100	93.3333	97.5	78.7234	87.5	75.7576	95	78.3784	97.5	74.4186	85	76.9231	82.5	73.1707	77.5
	85.4807		83.3333	87.5	96	97.5	70.4545	95	77.7778	85	68.1818	80	94.4444	95	80	87.5	87.5	82.5
	85.5891		84.6154	97.5	85.3659	95	76.4706	77.5	80.4348	85	71.4286	95	91.1111	92.5	75	95	82.5	85
	85.6465		84.4444	90	88.5714	92.5	80	85	82.5	92.5	82.9268	77.5	82.0513	90	76.9231	95	82.9268	87.5
	86.2582		86.6667	92.5	71.4286	87.5	86.4865	87.5	76.7442	82.5	94.2857	95	82.2222	92.5	82.9787	90	81.8182	90
	86.2616		97.1429	100	93.3333	80	86.3636	87.5	86.1111	80	91.6667	85	81.8182	85	87.5	87.5	68.75	82.5
	86.4476		90.6977	80	83.7838	85	86.0465	95	72.973	92.5	83.7838	87.5	86.0465	87.5	86.0465	92.5	83.7838	90
	86.4644		83.3333	92.5	84.2105	95	77.7778	85	94.2857	87.5	86.3636	90	83.3333	87.5	83.871	85	87.7551	80
	86.6089		87.2727	100	84	80	88.5714	90	68.8889	85	79.4118	87.5	93.4783	92.5	67.7419	95	93.8776	92.5
	86.6275		89.1892	95	93.0233	95	65.8537	67.5	94.8718	90	85.7143	95	81.5789	92.5	69.4444	87.5	86.3636	97.5
	87.0989		98.0392	95	82.7586	75	81.8182	87.5	88.8889	87.5	85.3659	92.5	79.4872	87.5	74.359	92.5	85.3659	100
	87.1175		94.4444	100	84.0909	82.5	90	90	86	70	92.6829	90	79.4872	92.5	88.0952	92.5	81.5789	80
	87.2114		85.3659	92.5	89.7436	95	74.5455	92.5	88	85	87.1795	95	78.0488	90	87.5	80	87.5	87.5
	87.2429		92.8571	95	76.3158	82.5	77.7778	85	88.6364	77.5	88.5714	97.5	86.6667	87.5	89.1892	95	88.3721	87.5
	87.608		94.2857	97.5	80	92.5	65.9091	80	86.1111	90	91.3043	92.5	94.1176	90	80	85	85	97.5
	87.6654		93.1818	100	75	85	86.4865	90	72.093	92.5	93.617	92.5	84.8485	87.5	87.8049	87.5	84.6154	90
	87.6862		80	80	82.8571	92.5	88.3721	92.5	83.7838	87.5	87.5	90	85	92.5	88.3721	87.5	94.5946	90
	87.8393		92.5	97.5	77.5	87.5	89.7436	95	82.9268	87.5	81.25	95	89.5833	85	81.8182	90	85.1064	87.5
	88.2869		97.6744	97.5	81.0811	75	84.2105	95	88.0952	95	91.4894	95	87.8788	87.5	85.7143	87.5	78.9474	85
	88.2895		94.1176	97.5	97.8261	97.5	83.7209	82.5	89.1892	95	83.3333	92.5	79.5455	87.5	80.9524	85	78.9474	87.5
	88.4547		83.7838	90	86.0465	92.5	81.3953	80	91.8919	95	88.5714	95	88.8889	97.5	83.3333	82.5	86.3636	92.5
	88.5649		82.8571	95	93.3333	97.5	66.6667	90	92.1053	92.5	88.0952	90	89.4737	95	73.5294	85	93.4783	92.5
	89.0051		100	92.5	81.8182	85	84.2105	95	78.5714	92.5	86.8421	100	85.7143	95	86.0465	97.5	78.3784	85
	89.0728		95	95	92.5	82.5	87.5	85	72.5	82.5	79.0698	95	91.8919	92.5	96.9697	90	87.234	100
	89.263		82.8571	97.5	82.2222	90	90	92.5	73.3333	97.5	90.2439	92.5	82.0513	95	95	92.5	85	90
	89.3357		94.8718	87.5	82.9268	92.5	72.5	92.5	80	95	95.122	92.5	84.6154	90	86.4865	92.5	95.3488	95
	89.3784		92.5	97.5	85	90	77.7778	90	77.1429	90	87.1795	97.5	82.9268	100	82.1429	95	90.3846	95
	89.6556		100	97.5	85.2941	97.5	84.8485	87.5	78.7234	87.5	88.2353	100	80.4348	95	81.0811	87.5	88.3721	95
	89.9651		89.1892	97.5	88.3721	85	84.6154	95	87.8049	92.5	79.4118	92.5	93.4783	90	79.0698	92.5	100	92.5
	90.2679		82.9268	100	92.3077	87.5	81.8182	82.5	97.2222	90	94.7368	92.5	90.4762	97.5	84.6154	80	92.6829	97.5
	90.6201		96.4286	95	82.6923	97.5	97.2973	95	76.7442	85	83.3333	97.5	84.0909	95	95.3488	95	86.4865	87.5
	90.7632		100	92.5	97.561	92.5	82.0513	87.5	97.561	97.5	88.3721	97.5	86.4865	90	81.3953	82.5	83.7838	95
	90.986		92.8571	90	94.7368	95	84.7826	97.5	97.0588	95	95.122	95	71.7949	92.5	85.2941	92.5	89.1304	87.5
Excluded (Ceiling effect)	91.2176		92.5	95	95	92.5	73.8095	92.5	81.5789	95	92.5	92.5	92.5	92.5	89.2857	95	92.3077	95
			Orientation Task (Post-cue)	Orientation Task (Pre-cue)	Color Task(Post-cue)	Color Task (Pre-cue)
		Color (Object Feature) - Orientation (Object Feature)	80.7952	85.3856	73.7071	78.4441
		Color (Object Feature) - Orientation (Statistical Property)	71.1175	77.5931	72.5482	75.7979
		Color (Statistical Property) - Orientation (Object Feature)	78.6686	83.6968	72.3409	78.125
		Color (Statistical Property) - Orientation (Statistical Property)	72.6237	77.3803	74.132	78.9628
